# Supplementary material for: Construction of an Evaluation System and Comprehensive Assessment of the Suitability of Different Processing Peppers for Mechanized Transplanting and Harvesting
Source: Plants (Basel). 2026 May 8;15(10):1441. doi: 10.3390/plants15101441 (PMC13210977; doi:10.3390/plants15101441)
Supplement: Supplementary file 1 [file plants-15-01441-s001.zip]

Archive with 1 entries (1 files):
- plants-4272661-supplementary.pdf
